# Supplementary material for: Do professional facial image comparison training courses work?
Source: PLoS One. 2019 Feb 13;14(2):e0211037. doi: 10.1371/journal.pone.0211037 (PMC6373902; doi:10.1371/journal.pone.0211037)
Supplement: S2 Appendix — (XLSX) [file pone.0211037.s002.xlsx]

## Sheet: TrainingCourseReview
Content review of eleven professional facial image comparison training courses according to the FISWG training guidelines (navy) and additional criteria (orange). The courses were classified as having met each criterion not at all (×), briefly (○) or in detail (●).					Practical Exercises				Principles of Comparison																Automated Biometric Systems					Image Science														Media				Image Processing
					Number of Practical Exercises	Examples of match/non-matches	Feedback		History of facial comparison methods in forensic science and their shortcomings	Perception of facial recognition in the legal community	The principle of individuality	Principle of permanence	Class vs. Individual Characteristics	Transient vs. Stable Characteristics	Common terminology and definitions	Assessment of facial image quality to determine the value for examination	ACE-V	Methods of comparison	Models of evaluation and interpretation	Levels of conclusion	Ability to render proper conclusions	Cognitive biases	The benefits of verifiation by a second qualified reviewer/examiner		User input & operation of automated biometric systems	System operation and output of automated biometric systems	The limitations of automated biometric system technology	General knowledge of biometric matching algorithms		Vision: Colour	Vision: Illumination	Vision: Perception	Photography: General principles and theory	Photography: Hardware and settings	Photography: Lens properties and potential distortions	Photography: Illumination of scene and subject	Photography: Human factors	Perspective: Camera to subject distance	Perspective: Angle of view	Digital images and compression: Sensors, pixels and resolution	Methods for the detection of manipulation within images	Properties of video		Handling of media	Write protection of media	Generating working copies		Brightness and contrast adjustments	Rotations and cropping
Course
	Country	Format	Length						E.g., Bertillion						E.g., Human FR, automated FR, face ID			E.g., 1:1, 1:many				E.g., confirmation bias															E.g., Pose, expression.
A	Australia	Online	1 hour		3	●	●		×	×	×	×	×	●	○	×	×	●	×	×	×	×	×		●	●	●	×		×	×	×	×	×	×	×	×	×	×	×	×	×		×	×	×		×	×
B	Finland	Online	1 hour		1	●	○		×	×	○	○	○	○	×	×	×	×	×	×	×	×	×		×	×	×	×		×	×	×	×	×	×	●	●	×	●	×	×	×		×	×	×		×	×
C	Australia	Face-to-Face	0.5 days		4	●	●		×	×	×	○	×	●	●	●	×	○	×	○	●	×	×		●	●	●	○		×	×	×	×	×	●	●	●	●	×	●	●	×		×	×	×		×	×
D	UK	Face-to-Face	3 days		11	●	●		×	×	○	○	●	●	○	●	×	○	●	●	●	○	○		×	×	×	×		○	●	×	×	×	●	●	●	○	●	●	×	○		●	×	×		●	×
E	Australia	Face-to-Face	0.5 days		1	●	○		×	×	×	○	×	○	×	×	×	●	×	×	×	×	○		●	●	×	×		×	×	×	×	×	×	×	×	×	×	×	×	×		×	×	×		×	×
F	Australia	Face-to-Face	0.5 days		1	●	○		×	×	○	○	○	○	×	×	×	○	×	×	×	×	×		×	×	×	×		×	×	×	×	×	×	×	×	×	×	×	×	×		×	×	×		×	×
G	Australia	Online	0.5 days		6	●	●		×	×	○	×	○	○	○	×	×	●	×	×	○	○	○		×	×	×	×		○	○	○	×	×	○	●	●	●	●	×	●	×		×	×	×		×	×
H	USA	Face-to-Face	1 day		4	●	●		×	×	×	○	○	○	○	●	×	×	×	×	×	×	×		○	●	○	●		×	×	×	×	×	○	×	○	×	●	×	×	×		×	×	×		×	○
I	USA	Face-to-Face	5 days		6	○	●		●	×	●	●	●	●	●	●	●	●	●	●	●	×	●		○	○	●	●		●	●	●	●	●	●	●	●	●	●	●	○	●		○	×	●		●	●
J	Global	Face-to-Face	3 days		14	●	●		●	×	●	×	●	●	●	●	●	●	●	●	●	×	●		●	●	●	●		●	●	●	●	●	●	●	●	●	●	●	×	×		×	×	×		●	●
K	Global	Face-to-Face	5 days		22	●	●		●	×	●	×	●	●	●	●	●	●	●	●	●	●	●		●	●	●	●		●	●	●	●	●	●	●	●	●	●	●	×	×		×	×	×		●	●
[truncated: 46 more columns]
