# Supplementary material for: Do professional facial image comparison training courses work?
Source: PLoS One. 2019 Feb 13;14(2):e0211037. doi: 10.1371/journal.pone.0211037 (PMC6373902; doi:10.1371/journal.pone.0211037)
Supplement: S1 Dataset — (XLSX) [file pone.0211037.s004.xlsx]

## Sheet: CourseA&B_OnlineTrainingEval
					PRE-TEST ACCURACY			POST-TEST ACCURACY
P	Gender	Age	Training	First GBU Test	GFMT	GBU-4s	GBU-u	GFMT	GBU-4s	GBU-u
1	Female	21	Control	4sec	0.9	0.933333	0.933333	0.8	0.933333	0.9
2	Female	18	Course A	4sec	0.7	0.7	0.833333	0.75	0.766667	0.8
4	Female	18	Control	unlimited	0.75	0.666667	0.7	0.95	0.8	0.966667
7	Female	18	Control	4sec	0.9	0.733333	0.9	0.85	0.833333	0.933333
8	Male	20	Course A	4sec	0.85	0.766667	0.666667	0.75	0.733333	0.566667
10	Male	31	Control	unlimited	0.75	0.733333	0.8	0.7	0.633333	0.566667
11	Female	18	Course A	unlimited	0.9	0.766667	0.9	0.8	0.666667	0.8
13	Female	18	Control	4sec	0.6	0.633333	0.666667	0.75	0.733333	0.633333
14	Male	24	Course A	4sec	0.85	0.966667	0.9	0.75	0.833333	0.933333
16	Female	18	Control	unlimited	0.9	0.933333	0.8	1	0.966667	0.866667
17	Male	17	Course A	unlimited	0.9	0.6	0.833333	0.7	0.566667	0.733333
19	Female	17	Control	4sec	0.9	0.866667	0.9	0.9	0.833333	0.733333
20	Male	19	Course A	4sec	0.85	0.866667	0.833333	0.7	0.633333	0.866667
22	Female	40	Control	unlimited	0.6	0.633333	0.766667	0.8	0.766667	0.766667
23	Female	18	Course A	unlimited	0.8	0.9	0.8	0.9	0.866667	0.733333
25	Female	18	Control	4sec	0.95	0.833333	0.966667	0.95	0.966667	0.933333
26	Female	22	Course A	4sec	0.95	0.933333	0.966667	0.75	0.966667	0.833333
28	Male	21	Control	unlimited	0.7	0.9	0.766667	0.85	0.766667	0.833333
29	Female	18	Course A	unlimited	0.85	0.866667	0.833333	0.8	1	0.866667
31	Male	19	Control	4sec	0.8	0.6	0.633333	0.65	0.433333	0.633333
32	Male	20	Course A	4sec	0.9	0.766667	0.766667	0.8	0.766667	0.8
34	Female	21	Control	unlimited	0.65	0.733333	0.766667	0.65	0.633333	0.766667
35	Female	18	Course A	unlimited	0.95	0.833333	0.966667	0.95	0.866667	0.933333
37	Male	20	Control	4sec	0.85	0.933333	0.933333	1	0.866667	0.866667
38	Female	18	Course A	4sec	0.75	0.8	0.833333	0.75	0.7	0.566667
40	Female	19	Control	unlimited	0.75	0.7	0.833333	0.65	0.733333	0.766667
41	Female	21	Course A	unlimited	0.9	0.833333	0.766667	0.95	0.833333	0.966667
43	Female	17	Control	4sec	0.8	0.866667	0.9	0.7	0.866667	0.866667
44	Female	19	Course A	4sec	0.8	0.6	0.533333	0.6	0.633333	0.966667
46	Male	18	Control	unlimited	0.95	0.666667	0.933333	0.95	0.833333	0.833333
47	Female	17	Course A	unlimited	0.75	0.8	0.9	0.8	0.766667	0.933333
49	Female	18	Control	4sec	0.95	0.766667	0.933333	0.75	0.8	0.866667
50	Female	19	Course A	4sec	0.9	0.833333	0.833333	0.95	0.866667	0.933333
52	Female	18	Control	unlimited	0.8	0.733333	0.7	0.75	0.433333	0.766667
53	Male	18	Course A	unlimited	0.8	0.866667	0.966667	0.85	0.866667	0.833333
55	Female	18	Control	4sec	0.7	0.8	0.866667	0.7	0.833333	0.8
56	Male	17	Course A	4sec	0.75	0.833333	0.9	0.95	0.733333	0.766667
58	Female	18	Control	unlimited	0.9	0.966667	0.833333	0.75	0.9	0.866667
59	Male	20	Course A	unlimited	0.95	0.9	0.766667	0.9	0.9	0.8
61	Female	18	Control	4sec	0.9	0.766667	0.966667	0.85	0.866667	0.833333
62	Female	20	Course A	4sec	0.85	0.666667	0.833333	0.8	0.833333	0.8
64	Female	19	Control	unlimited	0.55	0.766667	0.766667	0.75	0.866667	0.9
65	Female	22	Course A	unlimited	0.85	0.766667	0.8	0.75	0.7	0.733333
67	Male	18	Control	4sec	0.8	0.733333	0.8	0.85	0.8	0.8
68	Female	18	Course A	4sec	0.85	0.633333	0.8	0.85	0.866667	0.633333
70	Female	17	Control	unlimited	0.85	0.833333	0.8	0.55	0.566667	0.8
71	Male	19	Course A	unlimited	0.75	0.766667	0.7	0.85	0.933333	0.866667
73	Female	17	Control	4sec	0.6	0.766667	0.766667	0.7	0.5	0.8
74	Male	22	Course A	4sec	1	0.733333	0.866667	0.8	0.933333	0.9
76	Female	19	Control	unlimited	1	0.9	0.866667	0.9	0.766667	0.9
77	Male	20	Course A	unlimited	0.9	0.766667	0.966667	0.85	0.933333	0.933333
79	Female	22	Control	4sec	0.65	0.733333	0.733333	0.6	0.6	0.633333
80	Male	18	Course A	4sec	0.85	0.9	0.733333	0.85	0.633333	0.866667
82	Female	17	Control	unlimited	0.9	0.866667	0.833333	0.85	0.733333	0.8
83	Male	20	Course A	unlimited	0.95	0.866667	0.833333	0.75	0.633333	0.8
85	Female	18	Control	4sec	0.95	0.8	0.866667	1	0.8	0.8
86	Female	23	Course A	4sec	0.9	0.733333	0.8	0.85	0.9	0.866667
88	Female	19	Control	unlimited	1	0.733333	0.833333	0.9	0.866667	0.866667
89	Female	18	Course A	unlimited	0.9	0.8	0.8	0.8	0.733333	0.933333
92	Female	18	Course A	4sec	0.55	0.533333	0.7	0.8	0.766667	0.666667
101	Female	18	Course B	4sec	0.8	0.966667	0.8	0.75	0.7	0.7
102	Female	18	Course B	unlimited	0.8	0.833333	0.9	0.85	0.866667	0.9
103	Female	18	Course B	4sec	0.65	0.866667	0.933333	0.9	0.733333	0.9
104	Female	21	Course B	4sec	1	0.933333	0.766667	1	0.966667	0.966667
105	Male	18	Course B	4sec	0.9	0.966667	0.966667	0.95	0.966667	0.933333
106	Female	18	Course B	unlimited	0.75	0.733333	0.7	0.55	0.8	0.733333
107	Female	18	Course B	unlimited	0.85	0.8	0.966667	0.65	0.733333	0.833333
108	Female	19	Course B	unlimited	0.85	0.7	0.866667	0.8	0.7	0.833333
109	Female	18	Course B	4sec	0.65	0.8	0.833333	0.75	0.833333	0.733333
110	Female	18	Course B	4sec	0.8	0.933333	0.9	0.9	0.833333	0.833333
111	Female	18	Course B	4sec	1	0.9	0.966667	0.9	0.9	0.966667
112	Female	18	Course B	unlimited	0.75	0.566667	0.766667	0.7	0.866667	0.733333
113	Female	19	Course B	unlimited	0.75	0.933333	0.833333	0.75	0.666667	0.7
114	Female	18	Course B	unlimited	1	0.933333	0.9	0.9	0.833333	0.966667
115	Female	19	Course B	4sec	0.9	0.9	0.933333	0.8	0.833333	0.933333
116	Female	18	Course B	4sec	0.7	0.566667	0.766667	0.8	0.566667	0.566667
117	Female	18	Course B	4sec	0.65	0.8	0.733333	0.95	0.733333	0.9
118	Female	20	Course B	unlimited	0.85	0.7	0.866667	0.85	0.633333	0.8
119	Female	18	Course B	unlimited	0.7	0.833333	0.633333	0.7	0.833333	0.866667
120	Female	19	Course B	unlimited	0.8	0.733333	0.8	0.85	0.8	0.8
121	Female	18	Course B	4sec	0.8	1	0.933333	0.9	0.9	0.9
122	Male	18	Course B	4sec	0.75	0.7	0.966667	0.75	0.766667	0.766667
123	Female	18	Course B	4sec	1	0.933333	0.933333	0.9	0.733333	0.7
124	Female	18	Course B	unlimited	0.9	0.866667	0.866667	0.85	0.9	0.966667
125	Male	18	Course B	unlimited	0.85	0.933333	0.833333	0.9	0.966667	1
126	Female	18	Course B	unlimited	0.75	0.8	0.766667	0.75	0.766667	0.733333
127	Female	18	Course B	4sec	0.8	0.833333	0.833333	0.95	0.833333	0.933333
128	Male	19	Course B	4sec	0.8	0.8	0.766667	0.5	0.833333	0.833333
129	Male	18	Course B	4sec	0.65	0.633333	0.5	0.5	0.533333	0.666667
130	Female	20	Course B	unlimited	0.9	0.833333	0.866667	0.75	0.7	0.9
				Course A	0.848333	0.786667	0.821111	0.811667	0.794444	0.821111
				Course B	0.811667	0.824444	0.836667	0.801667	0.791111	0.833333
				Control	0.81	0.784444	0.825556	0.801667	0.764444	0.81

## Sheet: CourseC_HalfDayTrainingEval
								PRE-TEST ACCURACY			POST-TEST ACCURACY
P	Training	Gender	Age	Ethnicity	Previous training?	Years in role	Do you think the training made you more accurate in face matching decisions?	GFMT	High-Low	High-High	GFMT	High-Low	High-High
1	Course C	Female	40	Asian	No	1	Yes	0.9	0.9	1	0.9	0.6	1
2	Course C	Female	60	Hispanic	Yes	15	Yes	0.95	0.8	0.9	0.75	0.85	0.95
3	Course C	Female	60	Caucasian	Yes	12	Yes	1	0.85	0.95	0.75	0.85	1
4	Course C	Male	62	Caucasian	Yes	22	Yes	0.9	0.95	0.95	0.95	1	0.95
5	Course C	Female	54	Caucasian	No	4	Yes	0.85	0.95	1	0.8	0.75	1
6	Course C	Female	43	Caucasian	No	12	Yes	1	0.95	1	0.85	0.95	0.9
7	Course C	Male	55	Caucasian	No	25	Yes	0.95	0.7	1	1	0.95	1
8	Course C	Female	39	Caucasian	No	5	Yes	0.95	0.95	1	1	1	1
9	Course C	Male	39	Asian	No	2	Yes	0.85	0.75	1	0.9	0.8	0.95
10	Course C	Female	49	Asian	No	13	Yes	0.85	0.85	0.9	0.85	0.85	0.95
11	Course C	Male	28	Caucasian	No	1.33	Yes	0.95	0.85	1	1	0.9	1
12	Course C	Female	56	Caucasian	No	8	No	0.95	0.95	1	0.95	0.9	0.95
13	Course C	Female	29	Caucasian	Yes	1.5	Yes	0.85	0.9	1	0.85	0.85	1
14	Course C	Female	51	Caucasian	No	7	Yes	0.85	0.9	1	0.95	0.9	1
15	Course C	Female	44	Caucasian	No	5	Yes	0.95	0.85	1	0.9	0.85	1
16	Course C	Male	57	Caucasian	Yes	35	Yes	0.95	0.9	0.95	0.9	0.75	0.95
17	Course C	Female	53	Caucasian	Yes	19	Yes	0.9	0.8	1	0.75	0.75	1
18	Course C	Female	41	Caucasian	No	6	Yes	0.9	0.9	1	0.9	0.8	1
19	Course C	Female	51	Caucasian	No	0	Yes	0.6	0.9	0.95	0.9	0.75	0.85
20	Course C	Female	38	Caucasian	No	3.5	Yes	0.85	0.8	0.95	0.75	1	1
21	Course C	Female	40	Hispanic	Yes		Yes	0.9	0.95	0.95	0.9	0.75	0.95
22	Course C	Female	35	Caucasian	Yes	8	Yes	0.95	0.9	1	0.95	0.95	1
23	Course C	Female	59	Asian	No	18	Yes	0.85	0.8	0.95	0.75	0.7	0.85
24	Course C	Female	59	Mediterranean	Yes	2	Yes	0.9	1	1	0.8	0.85	1
25	Course C	Female	50	Caucasian	Yes	4	Yes	0.8	0.85	0.95	0.75	0.75	1
26	Course C	Male	32	Asian	Yes		Yes	0.75	0.9	1	0.8	0.65	0.85
27	Course C	Female	64	Asian	Yes	9	Yes	0.7	0.65	0.95	0.7	0.8	1
28	Course C	Female	40	Asian	No	5	Yes	0.95	0.95	1	0.9	0.8	1
29	Course C	Female	45	Asian	Yes	15	Yes	0.8	0.6	1	0.65	0.7	0.95
30	Course C	Female	37	Bengali	Yes	2	No	0.75	0.75	1	0.9	0.8	1
31	Course C	Male	32	Southern Asian	No	8	Yes	0.85	0.75	1	0.8	0.95	1
32	Course C	Female	57	Sri Lankan	Yes	16	Yes	0.9	0.85	0.95	1	0.8	0.95
33	Course C	Female	52	Asian	Yes	17	Yes	0.85	0.75	0.9	0.8	0.8	1
34	Course C	Female	43	Southern Asian	No	4	Yes	0.85	0.95	1	0.95	0.9	1
35	Course C	Female	56	Asian	Yes	6	No	0.85	0.9	1	0.9	0.85	1
36	Course C	Female	57	Asian	Yes	13	Yes	0.95	0.7	0.95	0.95	0.95	1
37	Course C	Male	47	Caucasian	No	9	Yes	0.9	0.65	1	0.7	0.85	0.95
38	Course C	Female	40	Aboriginal/Torres Strait Islander	No	25	No	0.95	0.75	1	0.95	0.9	1
39	Course C	Female	53	Asian	Yes	10	Yes	0.85	0.85	1	0.85	0.8	0.95
40	Course C	Female	55	Mediterranean	Yes	6	Yes	0.85	0.65	1	0.8	0.9	1
41	Course C	Male	61	Asian	No	14	Yes	0.85	0.95	1	0.95	0.95	1
42	Course C	Female	62	Fiji Indian	Yes	4	Yes	1	0.85	1	0.85	0.95	1
43	Course C	Female	30	Eastern and Southern European (Mediterranean and Caucasian?)	No	1	Yes	0.9	0.95	1	1	0.9	1
44	Course C	Male	33	Middle Eastern	Yes	6	Yes	0.95	1	1	0.85	0.95	1
45	Course C	Male	30	Southern Asian	Yes	10	No	1	0.9	1	1	0.9	1
46	Course C	Female	67	Caucasian	No		Yes	0.85	0.8	1	0.85	0.95	0.95
47	Course C	Female	45	Caucasian	No	0.167	Yes	0.7	0.8	1	0.95	0.85	1
48	Course C	Male	38	Caucasian	Yes	4	Yes	0.8	0.9	1	0.9	0.8	0.9
49	Course C	Female	31	Caucasian	Yes	1	Yes	0.85	0.9	1	0.75	0.75	0.95
50	Course C	Female	35	Southern Asian	Yes	1.5	Yes	0.7	0.85	1	0.9	0.7	1
51	Course C	Female	37	Caucasian	Yes	10	Yes	0.85	0.85	1	0.9	0.95	1
52	Course C	Female	59	Asian	Yes	14	Yes	0.9	0.9	1	1	0.8	0.95
53	Course C	Female	45	Southern Asian	Yes	0	Yes	0.8	0.95	1	0.85	0.85	1
54	Course C	Female	44	Asian	No	12	Yes	0.6	0.95	0.9	0.6	0.6	0.85
55	Course C	Male	37	Caucasian	No	4	Yes	0.8	0.7	0.85	0.85	0.6	0.95
56	Course C	Female	62	Hispanic	No	8	Yes	0.9	1	1	0.9	0.9	0.9
57	Course C	Male	39	Hispanic	No	0	Yes	0.9	0.9	1	0.7	0.95	1
58	Course C	Female	55	Asian	No	10	Yes	0.45	0.6	0.95	0.65	0.75	0.9
59	Course C	Male	36	Caucasian	Yes	3	Yes	0.8	0.7	0.8	0.75	0.65	0.95
60	Course C	Female	43	Asian	Yes	4	Yes	0.9	1	1	0.85	0.65	1
61	Course C	Female	54	Caucasian	Yes	20	Yes	0.95	0.8	0.95	0.85	0.75	1
62	Course C	Female	39	Mediterranean	Yes	10	Yes	0.95	1	1	0.95	1	1
63	Course C	Female	47	Asian	Yes	10	No	0.7	0.8	0.9	0.9	0.85	0.95
64	Course C	Female	60	Sri Lankan	Yes	6	Yes	0.85	0.7	1	0.75	0.6	1
65	Course C	Male	32	Caucasian	Yes	2	Yes	0.75	0.75	0.95	0.9	0.85	0.95
66	Course C	Male	34	Caucasian	No	0.916	Yes	1	0.85	1	0.95	0.75	1
67	Course C	Female	34	Caucasian	Yes	1	Yes	0.9	0.7	0.95	0.95	0.7	0.9
68	Course C	Female	26	Caucasian	No	0	Yes	0.95	0.95	0.95	0.95	0.75	0.9
69	Course C	Female	48	Caucasian	No	4	Yes	0.9	0.9	1	0.85	0.85	1
70	Course C	Female	25	Caucasian	No	0	Yes	0.9	0.85	0.9	0.9	0.95	1
71	Course C	Male	52	Caucasian	No	17	Yes	0.8	0.7	0.95	0.7	0.6	1
72	Course C	Female	53	Caucasian	No	3	Yes	0.8	0.75	1	0.8	0.75	1
73	Course C	Male	33	Caucasian	No	2	No	0.9	0.8	1	0.9	0.75	1
74	Course C	Female	59	Chinese	No	16	Yes	0.95	0.95	1	1	0.9	1
75	Course C	Female	52	Caucasian	No	15	Yes	0.8	0.9	1	0.7	0.8	0.95
76	Course C	Female	62	Caucasian	No	5	Yes	0.95	0.6	1	0.8	0.65	0.95
77	Course C	Female	50	Caucasian	No	9	Yes	0.8	0.75	0.85	0.95	0.7	1
78	Course C	Male	27	Caucasian	Yes	0.25	Yes	0.85	0.7	0.95	0.75	0.85	1
79	Course C	Male	31	Caucasian	Yes	0.25	Yes	0.7	0.8	0.95	0.8	0.9	1
80	Course C	Female	37	Caucasian	Yes	0	Yes	0.95	0.8	1	0.8	0.7	0.95
81	Course C	Female	50	Caucasian	Yes	1.67	Yes	0.85	0.85	0.95	0.7	0.8	0.95
82	Course C	Female	33	Caucasian	Yes	0.25	Yes	0.95	0.85	1	0.85	0.95	1
83	Course C	Female	32	Caucasian	No	1	Yes	1	0.9	1	0.85	0.65	0.95
84	Course C	Female	53	Caucasian	No	5.5	Yes	0.8	0.6	1	0.85	0.95	1
85	Course C	Female	49	Caucasian	No	20	Yes	0.9	0.85	1	0.6	0.85	1
86	Course C	Female	50	Caucasian	Yes	6.5	Yes	0.95	0.95	1	1	0.85	1
87	Course C	Female	54	Caucasian	No	4	Yes	0.9	0.85	1	0.95	0.85	1
88	Course C	Male	30	Caucasian	No	0	Yes	1	0.95	1	0.95	1	1
89	Course C	Female	26	Caucasian	No	0.5	Yes	0.9	0.75	0.95	0.8	0.9	0.95
90	Course C	Male	54	Caucasian	No	1	No	1	0.8	1	0.75	0.8	0.9
91	Course C	Female	45	Caucasian	No	7	No	0.85	1	0.95	1	0.9	1
92	Course C	Male	59	Caucasian	Yes	6	No	0.85	0.7	1	0.75	0.7	1
93	Course C	Female	54	Caucasian	No	15	Yes	0.9	0.8	1	0.75	0.7	1
94	Course C	Female	55	Caucasian	No	3	Yes	0.9	0.7	0.8	0.9	0.75	0.95
95	Course C	Female	43	Caucasian	No	0	Yes	0.9	0.9	1	0.95	0.85	0.95
96	Course C	Female	28	Caucasian	Yes	0	Yes	1	1	1	0.9	0.95	1
97	Course C	Female	25	Southern Asian	No	0.16	Yes	0.9	0.7	1	1	0.95	1
98	Course C	Male	31	Caucasian	No	1.5	Yes	0.75	0.9	1	0.85	0.75	1
99	Course C	Female	25	Caucasian/African	Yes	0	Yes	1	0.8	1	1	0.95	1
100	Course C	Female	46	Mediterranean	No	20	Yes	0.9	0.95	0.95	0.95	0.9	1
101	Course C	Male	52	Asian	No	15	Yes	0.8	0.8	0.85	0.8	0.8	0.95
102	Course C	Female	38	Caucasian	Yes		Yes	0.95	1	1	0.95	0.95	1
103	Course C	Female	29	Caucasian	Yes	1.67	Yes	1	1	1	0.95	1	1
104	Course C	Female	53	Caucasian	Yes	5	No	0.9	0.6	1	0.9	0.85	1
105	Course C	Male	45	Mediterranean	Yes	15	Yes	0.75	0.8	0.95	0.85	0.8	1
106	Course C	Female	52	Mediterranean	No	0.125	Yes	0.85	0.9	0.95	0.75	0.6	0.95
107	Course C	Female	40	Caucasian	No		Yes	0.9	0.7	1	0.85	0.8	1
108	Course C	Male	48	Caucasian	Yes	20	Yes	0.85	0.8	1	0.95	0.9	1
109	Course C	Female	46	Caucasian	No	20	Yes	0.9	0.85	0.95	0.9	0.85	1
110	Course C	Female	51	Caucasian	No	0.83	Yes	0.9	0.9	0.95	0.9	0.65	0.95
111	Course C	Male	39	Caucasian	Yes	0	Yes	0.95	0.75	1	0.9	0.6	0.95
112	Course C	Female	52	Caucasian	Yes	0	Yes	0.75	0.5	0.9	0.95	0.8	1
113	Course C	Male	53	Caucasian	No	6	Yes	0.75	0.8	0.9	0.7	0.85	1
114	Course C	Female	44	Caucasian	No	0	Yes	0.95	0.75	1	0.95	0.9	1
115	Course C	Female	46	Mediterranean	Yes	20	Yes	1	1	0.95	0.95	1	1
116	Course C	Female	58	Mediterranean	No	4.5	Yes	0.95	0.75	1	0.9	0.85	1
117	Course C	Female	48	Caucasian	Yes	9	Yes	0.8	0.5	0.9	0.8	0.75	0.95
118	Course C	Female	31	Hispanic	Yes	2.5	Yes	0.9	0.85	1	0.8	0.85	0.85
119	Course C	Female	29	Caucasian	Yes	2	Yes	0.95	0.9	1	1	0.9	1
120	Course C	Female	38	Caucasian	No	0.0833333	Yes	0.75	0.9	1	0.9	0.75	0.9
121	Course C	Female	31	Asian	Yes	5	Yes	1	0.95	1	1	0.95	1
122	Course C	Female	40	Mediterranean	No	4	Yes	0.9	0.95	1	0.95	0.9	0.95
123	Course C	Female	51	Caucasian	No	2	Yes	0.85	0.85	1	1	0.85	1
124	Course C	Male	56	Caucasian	Yes	15	Yes	0.85	0.6	0.95	0.95	0.85	1
125	Course C	Female	54	Caucasian	Yes	1	Yes	0.75	0.65	0.85	0.85	0.75	0.95
126	Course C	Female	44	Caucasian	Yes	25	Yes	0.85	0.95	0.95	0.95	0.85	1
127	Course C	Male	23	Caucasian	Yes	1.5	Yes	0.9	0.7	1	0.8	0.95	1
128	Course C	Female	47	Mediterranean	No	20	Yes	0.95	0.9	1	0.9	0.7	1
129	Course C	Female	38	sri lankan	Yes	1.5	Yes	0.9	0.75	1	0.7	0.9	0.85
130	Course C	Male	32	Caucasian	Yes	0	Yes	0.9	0.8	1	1	0.9	1
131	Course C	Female	38	Hispanic	Yes	2	Yes	0.95	1	1	0.95	1	1
132	Course C	Male	26	Eurasian	Yes	0	Yes	0.95	0.9	1	0.9	0.9	0.95
133	Course C	Female	35	Caucasian	No	5	No	1	1	1	1	0.85	1
134	Course C	Female	44	european	Yes	10	Yes	1	0.95	1	0.9	0.95	1
135	Course C	Female	54	Caucasian	Yes	5	Yes	0.9	0.8	0.95	0.7	0.7	0.9
136	Course C	Male	42	Pacific Islander	Yes	17	Yes	0.95	0.75	1	1	0.7	1
137	Course C	Female	39	Caucasian	Yes	3	Yes	1	0.8	1	0.9	0.85	1
138	Course C	Female	55	Caucasian	Yes	15	Yes	0.8	0.7	0.95	0.85	0.8	1
139	Course C	Female	31	Caucasian	Yes	2	Yes	0.85	1	1	0.85	0.95	1
140	Course C	Female	30	Caucasian	No	5	Yes	0.9	0.65	1	0.85	0.7	1
141	Course C	Male	62	Caucasian	Yes	15	Yes	0.85	1	1	0.95	0.9	0.95
142	Course C	Male	41	Creole Mauritian	Yes	17	Yes	0.75	0.75	0.9	0.8	0.65	0.9
143	Course C	Female	45	Caucasian	No	1.5	Yes	0.75	0.65	1	0.6	0.85	1
144	Course C	Female	27	Asian	No	2	Yes	1	0.95	1	0.95	0.9	1
145	Course C	Female	61	Caucasian	Yes	2	Yes	0.75	0.8	1	0.85	0.85	0.9
146	Course C	Female	55	Mediterranean	Yes		Yes	1	0.7	1	0.95	0.9	1
147	Course C	Female	56	Caucasian	Yes	10	Yes	0.75	1	1	0.85	0.9	1
148	Course C	Female	54	Caucasian	No	17	Yes	0.9	0.85	1	0.75	0.85	0.9
149	Course C	Female	34	Caucasian	Yes	0.167	Yes	0.75	0.6	1	0.75	0.8	0.95
150	Course C	Female	56	Caucasian	No		Yes	0.85	0.9	1	0.9	0.8	1
151	Course C	Female	42	Caucasian	Yes	7	Yes	0.8	0.85	1	0.95	0.85	0.95
152	Course C	Female	36	Asian	No	0	Yes	0.85	0.9	1	0.9	0.95	1
153	Course C	Female	32	Caucasian	No	0.25	Yes	0.95	0.9	0.95	0.85	0.7	0.95
154	Course C	Female	40	Mediterranean	No	17	Yes	1	0.75	1	0.9	0.85	1
155	Course C	Male	32	Caucasian	No	0.33	Yes	0.9	0.8	1	0.95	0.7	1
156	Course C	Female	38	Caucasian	Yes	0.167	No	1	0.9	1	0.95	0.8	1
157	Course C	Female	29	Caucasian	Yes	3	Yes	0.95	0.9	1	0.95	0.6	0.95
158	Course C	Female	43	Caucasian	No	6	Yes	0.9	0.9	1	0.9	0.95	1
159	Course C	Female	59	Mediterranean	No	16	Yes	0.85	0.9	1	0.95	0.85	1
160	Course C	Male	43	Mediterranean	Yes	10	Yes	1	0.9	0.95	0.9	0.85	0.95
161	Course C	Female	46	Caucasian	Yes	22	Yes	0.95	0.8	1	1	0.8	1
162	Course C	Male	39	Caucasian	Yes	0.75	Yes	0.8	0.9	1	1	0.8	1
163	Course C	Female	51	Southern Asian	Yes	10	Yes	1	0.9	1	0.85	0.8	1
164	Course C	Female	32	Caucasian	No	2	Yes	0.85	0.9	0.95	0.9	0.75	1
165	Course C	Female	56	PARENTS ARABIC AND ENGLISH - BORN IN ADEN YEMEN	Yes	26	Yes	1	0.95	0.95	0.95	0.95	1
166	Course C	Male	41	AUSTRALIAN	Yes	7	Yes	0.85	0.55	1	0.95	0.8	1
167	Course C	Female	36	European	Yes	7	Yes	0.9	0.85	1	1	1	1
168	Course C	Male	35	Caucasian	No	0.25	Yes	1	0.85	1	0.95	0.8	0.9
169	Course C	Male	60	Middle Eastern	No	7	Yes	0.95	0.8	0.95	0.9	0.9	1
170	Course C	Female	40	Caucasian	No	0.25	Yes	0.9	0.9	1	0.8	0.8	1
171	Course C	Female	42	Mediterranean	No	15	Yes	0.95	0.85	1	0.95	0.9	1
172	Course C	Female	54	Caucasian	Yes	0.67	Yes	0.9	0.75	1	0.9	0.8	1
173	Course C	Female	42	Caucasian	Yes		Yes	1	0.95	1	0.95	1	1
174	Course C	Female	43	Caucasian	No	15	Yes	0.75	0.9	0.9	0.85	0.8	0.95
175	Course C	Female	43	Mediterranean	Yes	1	Yes	0.9	0.85	1	0.85	0.8	1
176	Course C	Female	50	Caucasian	No		Yes	0.95	0.95	1	0.95	0.85	1
177	Course C	Female	36	Hispanic	Yes	1.83	Yes	1	1	1	0.95	0.75	1
178	Course C	Female	51	Mediterranean	No	0	No	0.85	0.9	1	0.95	0.8	1
179	Course C	Female	31	Caucasian	Yes	0	Yes	0.85	0.9	0.95	0.95	0.85	1
180	Course C	Female	32	Asian	Yes		Yes	0.75	0.85	1	0.8	0.9	1
181	Course C	Male	29	Caucasian	No	0	Yes	1	1	1	0.8	0.9	1
182	Course C	Female	28	Caucasian	No		Yes	1	0.9	1	0.95	1	1
183	Course C	Female	58	Mediterranean	Yes	7	Yes	0.85	0.9	1	1	0.75	1
184	Course C	Female	50	Caucasian	No		Yes	0.8	0.85	1	0.9	0.8	1
185	Course C	Female	49	Caucasian	Yes		Yes	0.9	0.75	1	0.9	0.85	1
186	Course C	Female	37	Caucasian	No	6	Yes	1	0.65	1	1	0.65	1
187	Course C	Female	32	Caucasian	Yes	0.25	Yes	0.9	0.9	1	1	0.95	1
188	Course C	Male	43	Caucasian	Yes	20	Yes	1	0.75	1	1	0.8	1
189	Course C	Female	62	Caucasian	No	23	Yes	0.8	0.85	1	0.9	0.7	0.95
190	Course C	Female	52	Mediterranean	No	0	Yes	0.9	0.95	1	0.8	0.9	1
191	Course C	Female	40	australian	Yes	10	Yes	0.7	0.65	1	0.7	0.7	0.9
192	Course C	Female	43	Caucasian	Yes	6	Yes	0.95	0.9	1	1	0.9	1
193	Course C	Female	30	Caucasian	Yes	6	Yes	0.9	0.95	0.95	1	0.95	1
194	Course C	Female	63	Caucasian	Yes	6	Yes	0.85	0.9	1	0.9	0.85	1
195	Course C	Male	39	Caucasian	No	9	Yes	0.9	0.75	1	0.9	0.75	0.95
196	Course C	Female	25	Caucasian	No		Yes	0.85	0.65	0.95	0.8	0.7	0.95
197	Course C	Female	35	Caucasian	Yes	6	Yes	0.85	0.95	0.95	0.9	0.8	1
198	Course C	Male	56	Caucasian	No	0	Yes	0.9	0.75	0.9	0.9	0.6	0.95
199	Course C	Female	50	Caucasian	No		Yes	0.9	0.95	1	0.9	0.95	0.95
200	Course C	Male	33	Caucasian	No	0	Yes	0.9	0.8	1	0.85	0.75	1
201	Course C	Female	29	Caucasian	Yes	2	Yes	0.9	0.95	1	1	0.95	1
202	Course C	Female	39	Caucasian	No		Yes	0.85	0.75	0.9	0.8	0.75	1
203	Course C	Female	52	Caucasian	Yes	3	Yes	0.9	0.85	0.95	0.85	0.75	0.95
204	Course C	Female	31	Caucasian	No	0.08	Yes	0.8	0.9	0.95	0.85	0.65	0.95
205	Control	Female	35	African	No		Yes	0.7	0.9	0.9	0.7	0.85	1
206	Control	Male	31	Caucasian	No		No	0.9	0.9	0.9	0.8	0.85	1
207	Control	Female	21	Other (please specify)	No		Yes	0.95	0.8	0.95	0.75	0.65	1
208	Control	Male	50	Caucasian	No		No	0.6	0.7	0.95	0.75	0.75	0.9
209	Control	Female	31	Caucasian	No		No	1	0.95	1	1	0.95	1
210	Control	Female	36	African	No		No	0.7	0.7	1	0.9	0.55	0.95
211	Control	Male	30	Caucasian	No		No	0.9	0.9	1	0.95	0.95	1
212	Control	Female	34	Other (please specify)	No		No	0.95	0.8	1	0.75	0.95	1
213	Control	Male	32	African	No		No	0.9	0.8	1	0.95	1	1
214	Control	Male	26	Caucasian	No		Yes	0.85	0.75	0.9	0.7	0.7	0.95
215	Control	Male	22	Caucasian	No		No	0.45	0.65	0.95	0.35	0.7	0.8
216	Control	Male	27	Caucasian	No		No	0.6	0.85	0.95	0.6	0.85	0.95
217	Control	Female	37	Caucasian	No		Yes	0.95	0.85	1	0.85	0.8	0.95
218	Control	Female	51	Caucasian	No		No	0.75	0.7	0.95	0.9	0.95	0.95
219	Control	Female	31	Caucasian	No		No	0.95	0.95	0.9	0.85	1	1
220	Control	Male	36	Asian	No		Yes	0.7	0.6	1	0.7	0.75	0.7
221	Control	Male	31	Asian	No		Yes	0.9	0.75	1	0.7	0.85	1
222	Control	Female	38	African	No		Yes	0.65	0.6	1	0.7	0.65	1
223	Control	Female	55	Caucasian	No		No	0.85	0.85	0.9	0.9	0.75	1
224	Control	Male	31	Caucasian	No		No	0.7	0.7	0.95	0.75	0.7	1
225	Control	Male	32	Caucasian	No		No	0.8	0.65	1	0.75	0.9	1
226	Control	Female	32	Caucasian	No		No	0.85	1	1	0.7	0.9	1
227	Control	Male	39	Caucasian	No		No	0.95	0.7	1	0.85	0.75	1
228	Control	Male	55	Caucasian	No		No	0.85	0.8	1	0.8	0.7	1
229	Control	Male	58	Caucasian	No		No	0.7	0.75	0.95	0.7	0.8	0.95
230	Control	Male	32	Caucasian	No		No	0.8	0.7	1	0.7	0.9	0.9
231	Control	Female	53	Caucasian	No		No	0.75	0.95	1	0.85	0.85	1
232	Control	Male	32	Caucasian	No		Yes	0.75	0.7	0.95	0.7	0.65	0.85
233	Control	Female	36	Caucasian	No		No	0.5	0.8	0.9	0.65	0.8	1
234	Control	Female	40	Caucasian	No		Yes	0.6	0.75	0.85	0.65	0.8	0.9
235	Control	Male	27	Caucasian	No		No	0.75	0.7	1	0.85	0.85	1
236	Control	Female	21	Caucasian	No		No	0.85	0.9	1	0.7	0.9	1
237	Control	Male	60	Hispanic	No		No	0.8	0.85	1	0.75	0.65	0.9
238	Control	Male	44	Caucasian	No		No	0.9	1	1	0.95	0.9	1
239	Control	Female	65	Caucasian	No		Yes	0.55	0.75	0.9	0.6	0.7	1
240	Control	Female	65	Caucasian	No		No	0.85	0.9	1	0.8	0.85	1
241	Control	Female	49	Caucasian	No		No	0.9	0.9	1	0.85	0.8	0.95
242	Control	Male	24	Caucasian	No		No	0.55	0.6	0.95	0.55	0.85	0.85
243	Control	Female	43	Asian	No		Yes	0.85	0.8	0.9	0.6	0.85	0.85
244	Control	Female	30	Southern Asian	No		Yes	0.85	0.85	0.95	0.95	0.8	0.95
245	Control	Female	33	Caucasian	No		No	1	0.9	0.9	0.95	0.85	1
246	Control	Female	23	Caucasian	No		Yes	0.75	0.8	1	0.65	0.6	1
							Course C	0.881373	0.83799	0.978186	0.878186	0.826961	0.976961
							Control	0.788095	0.796429	0.963095	0.764286	0.805952	0.958333

## Sheet: CourseD_3DayTrainingEval
								PRE-TEST ACCURACY												POST-TEST ACCURACY
										Feature Rating			Inversion Test					Navon (RT)				Feature Rating			Inversion Test					Navon (RT)
P	Training	Gender	Age	I conduct facial comparisons (of any sort) in my current role	I will conduct facial comparisons (of any sort) after completing this training	Previous training?	How long have you been in a role that requires facial comparisons?	GFMT	Casework	No Ratings	Ratings	Feature diagnosticity (AUC)	Upright	Inverted	CFMT	Embedded Figures	Matching Familiar Figures	Small letter	Big letter	GFMT	Casework	No Ratings	Ratings	Feature diagnosticity (AUC)	Upright	Inverted	CFMT	Embedded Figures	Matching Familiar Figures	Small letter	Big letter
0557	Course D	Female	38	TRUE	TRUE	No	1 year	0.941176	0.791667	0.7	0.8	0.777778	0.833333	0.583333	0.861111	0.894737	0.833333	1790	1457	1	0.708333	0.9	0.9	0.906667	0.75	0.583333	0.680556	0.894737	0.833333	1286	1057
1403	Course D	Male	46	TRUE	TRUE	No	6 - 12 months	0.888889	0.625	*	*	*	0.833333	0.75	0.75	0.263158	0.541667	2255.5	1551	0.941176	0.583333	*	*	*	0.833333	0.916667	0.75	0.157895	0.75	1916.5	1501
1885	Course D	Male	35	TRUE	TRUE	Yes	2 years	0.882353	0.625	0.833333	0.8	0.931111	0.75	0.416667	0.680556	0.578947	0.666667	1773	1820.5	1	0.666667	0.9	0.933333	0.922222	0.833333	0.75	0.625	0.894737	0.833333	1468	1386
1903	Course D	Female	35	FALSE	FALSE	No	I am not currently required to conduct facial comparisons	*	0.541667	0.933333	0.833333	0.973333	0.666667	0.416667	0.805556	0.631579	0.958333	1249	1233.5	*	0.75	1	0.9	0.971111	0.833333	0.666667	0.694444	0.894737	0.958333	1311.5	1191.5
1958	Course D	Female	49	FALSE	TRUE	No	6 - 12 months	1	0.666667	0.8	0.766667	1	0.833333	0.833333	0.944444	0.684211	0.916667	1793	1449.5	0.888889	0.833333	0.866667	0.9	0.926667	0.75	0.833333	0.875	0.736842	0.958333	1202.5	1160.5
3155	Course D	Male	39	TRUE	TRUE	No	1 - 3 months	1	0.875	0.833333	0.9	0.977778	0.75	0.583333	0.888889	0.684211	0.958333	2010	1640.5	1	0.708333	0.833333	0.933333	0.982222	1	0.75	0.875	0.894737	0.916667	1290	1360
3401	Course D	Male	41	TRUE	TRUE	Yes	1 - 3 months	1	0.625	0.966667	0.966667	0.988889	0.583333	0.416667	0.888889	0.684211	0.875	1160	1024	0.944444	0.708333	0.966667	0.966667	0.997778	0.75	0.5	0.666667	0.894737	1	1105	1020
4449	Course D	Male	46	FALSE	FALSE	No	I am not currently required to conduct facial comparisons	0.941176	0.791667	0.866667	1	0.977778	0.666667	0.416667	0.777778	0.736842	0.958333	1045.5	1006	0.944444	0.791667	0.966667	0.933333	0.995556	0.916667	0.833333	0.722222	0.894737	0.958333	1361.5	1258.5
4590	Course D	Female	24	FALSE	FALSE	No	I am not currently required to conduct facial comparisons	1	0.583333	0.9	0.833333	0.964444	0.833333	0.5	0.861111	0.842105	0.875	1761	1820.5	1	0.791667	1	0.966667	0.984444	0.833333	0.75	0.722222	0.736842	0.875	1221	1127
4879	Course D	Female	35	FALSE	TRUE	No	I am not currently required to conduct facial comparisons	1	0.833333	0.866667	0.966667	0.951111	1	0.833333	0.902778	0.736842	0.958333	1384	1417.5	1	0.958333	0.866667	0.9	0.975556	0.833333	1	0.75	0.789474	0.75	1446.5	1300
4866	Course D	Male	50	TRUE	TRUE	No	Less than 1 month	0.882353	0.541667	*	*	*	0.75	0.5	0.805556	0.894737	0.875	1477	1485	0.888889	0.583333	*	*	*	0.75	0.916667	0.736111	0.842105	0.791667	1333.5	1316.5
5387	Course D	Male	53	TRUE	TRUE	Yes	2 years	0.941176	0.791667	0.966667	0.9	0.935556	*	*	0.680556	0.894737	0.75	1660.5	1557.5	0.777778	0.708333	0.966667	0.933333	0.993333	*	*	0.652778	1	0.791667	1171.5	983.5
7159	Course D	Female	33	TRUE	TRUE	No	1 year	0.944444	0.75	0.933333	1	0.997778	0.916667	0.75	1	0.947368	0.916667	1220.5	1179	1	0.833333	0.9	1	0.98	0.916667	0.916667	0.986111	0.736842	0.958333	924.5	868
7179	Course D	Male	30	FALSE	TRUE	No	Less than 1 month	0.444444	0.75	0.5	0.733333	0.848889	0.416667	0.333333	0.611111	0.473684	0.75	1033	842.5	0.941176	0.541667	0.866667	0.8	0.922222	0.666667	0.583333	0.513889	0.526316	0.916667	1101.5	1010.5
7362	Course D	Male	35	TRUE	TRUE	No	6 - 12 months	0.647059	0.5	1	0.733333	0.968889	0.833333	0.666667	0.708333	0.789474	0.958333	1851	1645.5	0.777778	0.791667	0.8	0.866667	0.893333	0.75	0.75	0.680556	0.947368	0.791667	1863.5	1673.5
7545	Course D	Female	44	TRUE	TRUE	No	6 - 12 months	0.647059	0.791667	0.8	0.8	0.946667	0.666667	0.25	0.708333	0.578947	0.875	980.5	975	0.944444	0.625	0.833333	0.866667	0.951111	0.916667	0.75	0.652778	0.578947	0.833333	887.5	906.5
9161	Course D	Female	34	FALSE	TRUE	No	I am not currently required to conduct facial comparisons	*	*	*	*	*	*	*	*	*	*	1315	1345.5	*	*	*	*	*	*	*	*	*	*	1167.5	1124.5
0110	Course D	Male	46	TRUE	TRUE	No	1 year	1	0.666667	0.733333	0.833333	0.897778	0.75	0.833333	0.930556	0.736842	0.791667	1431.5	1310	1	0.666667	0.8	0.766667	0.864444	0.916667	0.75	0.777778	0.736842	0.916667	1004	1048.5
1119	Course D	Male	32	TRUE	TRUE	No	1 year	0.941176	0.916667	0.833333	0.966667	0.982222	0.833333	0.75	0.916667	0.736842	0.916667	904	864.5	1	0.75	0.866667	0.9	0.955556	0.833333	1	0.847222	0.894737	0.916667	982	964
1892	Course D	Male	46	TRUE	TRUE	No	1 year	1	0.458333	0.766667	0.9	0.9	0.666667	0.25	0.527778	0.894737	0.791667	1549.5	1145.5	1	0.666667	0.866667	0.9	0.984444	0.75	0.75	0.486111	0.842105	0.833333	1379.5	1144
1901	Course D	Male	50	TRUE	TRUE	No	1 year	0.555556	0.75	0.566667	0.733333	0.728889	0.75	0.583333	0.597222	0.578947	0.791667	1225	1102.5	0.823529	0.75	0.766667	0.9	0.911111	0.833333	0.583333	0.680556	0.631579	0.666667	944.5	931.5
2707	Course D	Male	30	TRUE	TRUE	No	6 - 12 months	0.882353	0.583333	*	*	*	0.75	0.583333	0.666667	0.894737	0.833333	1262.5	994.5	1	0.625	*	*	*	0.916667	0.833333	0.583333	0.947368	0.958333	885	722.5
3199	Course D	Male	55	FALSE	TRUE	No	1 - 3 months	1	0.791667	0.933333	0.833333	0.906667	0.583333	1	0.986111	0.473684	0.958333	1091	963.5	0.944444	0.958333	0.833333	0.933333	0.997778	0.916667	0.833333	0.888889	0.894737	0.916667	1207.5	1014
3513	Course D	Male	39	TRUE	TRUE	No	1 year	0.882353	0.541667	0.766667	0.866667	0.906667	0.916667	0.583333	0.875	0.578947	0.875	1255.5	1102.5	1	0.458333	0.8	0.833333	0.986667	0.833333	0.75	0.875	0.631579	0.708333	1074.5	1057
3758	Course D	Male	40	TRUE	TRUE	Yes	7 years	0.823529	0.708333	0.833333	0.933333	0.962222	0.833333	0.75	0.819444	0.842105	0.875	980.5	865	0.944444	0.666667	0.766667	0.9	0.922222	0.833333	0.583333	0.625	0.842105	0.958333	901.5	761
4826	Course D	Male	50	TRUE	TRUE	No	1 year	1	0.708333	0.866667	1	1	0.916667	0.5	0.944444	0.789474	0.833333	1120	1094.5	1	0.916667	0.9	0.9	0.942222	0.916667	0.666667	0.944444	0.842105	0.875	1153.5	1060.5
5780	Course D	Male	42	TRUE	TRUE	No	1 year	0.882353	0.875	0.8	0.9	0.917778	0.583333	0.583333	0.875	0.631579	1	1069.5	970.5	0.888889	0.708333	0.933333	0.866667	0.875556	0.833333	0.5	0.847222	0.631579	0.75	963.5	903.5
6169	Course D	Female	20	FALSE	TRUE	No	Less than 1 month	0.588235	0.666667	0.833333	0.833333	0.937778	0.916667	0.75	0.722222	0.736842	0.875	850.5	876.5	0.777778	0.666667	1	0.9	0.962222	0.916667	0.5	0.75	0.894737	0.791667	721.5	750.5
6789	Course D	Male	44	TRUE	TRUE	No	1 year	1	0.625	0.666667	0.833333	0.822222	0.583333	0.5	0.694444	0.105263	0.791667	1037	1034.5	0.944444	0.541667	0.833333	0.866667	0.908889	1	0.583333	0.75	0.210526	0.958333	944.5	876
7760	Course D	Female	28	TRUE	TRUE	No	1 year	0.882353	0.583333	0.8	0.966667	0.968889	0.666667	0.583333	0.763889	0.684211	0.666667	919	811	0.888889	0.833333	0.933333	0.966667	0.975556	0.75	0.833333	0.597222	0.684211	0.708333	848.5	821.5
8042	Course D	Male	46	TRUE	TRUE	No	4 years	*	*	0.8	0.9	0.78	0.75	0.666667	0.791667	0.578947	0.833333	1975.5	1763.5	*	*	0.9	0.866667	0.824444	0.916667	0.833333	0.833333	0.789474	0.916667	1329	1123
9700	Course D	Female	38	TRUE	TRUE	No	2 years	0.764706	0.708333	0.666667	0.8	0.831111	0.916667	0.833333	0.736111	0.526316	0.708333	894	854.5	0.777778	0.666667	0.9	0.9	1	0.75	0.5	0.722222	0.631579	0.916667	878	788.5
2569	Control	Male	19	FALSE	FALSE	No	I am not currently required to conduct facial comparisons	0.944444	0.875	0.966667	0.966667	0.937778	0.916667	0.583333	0.875	0.842105	0.916667	1014	842	0.941176	0.666667	0.833333	0.933333	0.991111	0.75	0.75	0.736111	0.947368	0.958333	943	933
6125	Control	Female	23	FALSE	FALSE	No	I am not currently required to conduct facial comparisons	0.941176	0.791667	0.833333	0.933333	0.944444	0.666667	0.5	0.861111	0.842105	0.75	1082	1021.5	0.888889	0.666667	0.833333	0.833333	0.973333	0.833333	0.833333	0.75	0.894737	0.958333	810.5	954.5
5317	Control	Female	18	FALSE	FALSE	No	I am not currently required to conduct facial comparisons	0.941176	0.833333	0.8	0.866667	0.98	0.666667	0.583333	0.791667	0.578947	0.791667	999	829	0.555556	0.625	0.833333	0.866667	0.937778	0.75	0.416667	0.625	0.578947	0.916667	865.5	822.5
5769	Control	Female	21	FALSE	FALSE	No	I am not currently required to conduct facial comparisons	0.833333	0.666667	0.9	0.8	0.964444	0.666667	0.75	0.722222	0.894737	0.875	745.5	861	0.882353	0.708333	0.966667	0.933333	0.968889	0.916667	0.666667	0.763889	0.789474	0.916667	608	689.5
6245	Control	Female	20	FALSE	FALSE	No	I am not currently required to conduct facial comparisons	0.941176	0.75	0.966667	1	1	1	0.75	0.861111	0.842105	0.958333	958.5	923	1	0.666667	0.933333	0.9	0.982222	0.916667	0.666667	0.791667	0.947368	1	895.5	886
7809	Control	Female	18	FALSE	FALSE	No	I am not currently required to conduct facial comparisons	0.823529	0.75	0.833333	0.866667	0.96	0.833333	0.75	0.791667	0.894737	0.75	893	918	0.833333	0.75	0.966667	0.933333	0.991111	0.833333	0.75	0.736111	0.684211	1	741.5	749
5527	Control	Male	21	FALSE	FALSE	No	I am not currently required to conduct facial comparisons	0.941176	0.708333	0.8	0.966667	0.984444	1	0.416667	0.861111	0.684211	0.916667	965.5	885	0.944444	0.708333	0.966667	0.933333	0.955556	1	0.583333	0.847222	0.631579	0.875	936.5	877
2401	Control	Female	24	FALSE	FALSE	No	I am not currently required to conduct facial comparisons	0.666667	0.625	1	0.866667	0.935556	0.75	0.666667	0.722222	0.842105	0.791667	899	932.5	0.941176	0.708333	0.9	0.866667	0.926667	0.666667	0.75	0.5	0.842105	0.958333	1155.5	1029.5
5271	Control	Female	18	FALSE	FALSE	No	I am not currently required to conduct facial comparisons	0.888889	0.75	0.766667	0.8	0.837778	0.5	0.75	0.555556	0.684211	0.875	871.5	819.5	0.882353	0.625	0.833333	0.833333	0.953333	0.75	0.416667	0.722222	0.789474	0.875	727	714
7726	Control	Female	20	FALSE	FALSE	No	I am not currently required to conduct facial comparisons	0.705882	0.625	0.933333	0.9	0.966667	0.916667	0.75	0.861111	1	1	1167.5	1091	0.666667	0.791667	0.966667	1	1	0.916667	0.75	0.902778	1	0.833333	1057.5	1032
3549	Control	Female	19	FALSE	FALSE	No	I am not currently required to conduct facial comparisons	0.833333	0.708333	0.833333	0.8	0.926667	0.916667	0.583333	0.791667	0.421053	0.791667	995.5	808.5	0.941176	0.625	0.8	0.933333	0.92	0.583333	0.583333	0.611111	0.578947	0.875	819	780
5872	Control	Female	20	FALSE	FALSE	No	I am not currently required to conduct facial comparisons	0.888889	0.708333	0.833333	0.9	0.982222	0.75	0.583333	0.916667	0.578947	0.75	937	861	1	0.75	0.866667	0.966667	0.993333	0.666667	0.5	0.847222	0.473684	0.625	883	771
6578	Control	Female	18	FALSE	FALSE	No	I am not currently required to conduct facial comparisons	1	0.75	0.9	0.933333	0.966667	0.833333	0.583333	0.888889	0.842105	0.875	978	984.5	0.944444	0.666667	0.9	0.933333	1	0.833333	0.833333	0.819444	1	0.875	849.5	707
2883	Control	Female	18	FALSE	FALSE	No	I am not currently required to conduct facial comparisons	0.941176	0.791667	0.8	0.966667	0.984444	1	0.583333	0.847222	0.315789	0.5	1303	1221.5	0.777778	0.916667	0.966667	0.933333	0.995556	0.916667	0.75	0.791667	0.578947	0.583333	946	1068.5
3204	Control	Female	36	FALSE	FALSE	No	I am not currently required to conduct facial comparisons	1	0.75	0.966667	0.966667	0.993333	0.916667	0.75	0.875	1	0.791667	948.5	1165.5	0.944444	0.791667	1	0.933333	0.993333	0.916667	0.916667	0.680556	0.947368	0.958333	815.5	902
3798	Control	Male	30	FALSE	FALSE	No	I am not currently required to conduct facial comparisons	0.941176	0.625	0.966667	0.9	0.94	0.75	0.75	0.75	0.789474	0.958333	1128.5	1042	0.833333	0.708333	0.9	0.966667	0.951111	0.833333	0.666667	0.694444	0.789474	0.833333	1015	921
1234	Control	Male	22	FALSE	FALSE	No	I am not currently required to conduct facial comparisons	0.823529	0.625	0.666667	0.833333	0.8	0.833333	0.416667	0.694444	0.789474	0.833333	818.5	825.5	0.722222	0.708333	0.833333	0.8	0.862222	0.666667	0.583333	0.652778	0.842105	0.833333	757	763.5
3756	Control	Female	19	FALSE	FALSE	No	I am not currently required to conduct facial comparisons	0.833333	0.791667	0.933333	0.933333	0.955556	0.916667	0.333333	0.708333	0.894737	0.625	979	883.5	0.882353	0.833333	0.9	0.766667	0.948889	0.916667	0.833333	0.763889	0.894737	0.625	744	826.5
4850	Control	Female	21	FALSE	FALSE	No	I am not currently required to conduct facial comparisons	0.823529	0.708333	0.933333	0.833333	0.931111	0.75	0.666667	0.777778	0.894737	1	1044	1022.5	0.833333	0.708333	0.833333	0.966667	0.984444	0.75	0.583333	0.75	1	0.958333	993	1033
0754	Control	Female	20	FALSE	FALSE	No	I am not currently required to conduct facial comparisons	1	0.625	0.733333	0.966667	0.846667	0.666667	0.5	0.791667	0.684211	0.708333	968.5	885	0.777778	0.625	0.9	0.966667	0.997778	0.75	0.833333	0.736111	0.842105	0.791667	809	780.5
							Course D	0.874577	0.688889	0.813095	0.869048	0.920794	0.758333	0.6	0.797491	0.680815	0.84543	1353.86	1225.09	0.932387	0.715278	0.884524	0.9	0.946905	0.841667	0.733333	0.735215	0.758913	0.861559	1164.84	1069.08
							Control	0.885621	0.722917	0.868333	0.9	0.941889	0.8125	0.6125	0.797222	0.765789	0.822917	984.8	941.1	0.859641	0.7125	0.896667	0.91	0.966333	0.808333	0.683333	0.736111	0.802632	0.8625	868.575	862
